# Supplementary material for: A revised trapped melt model for iron meteorites applied to the IIIAB group
Source: Meteorit Planet Sci. 2021 Oct 18;57(2):200–27. doi: 10.1111/maps.13740 (PMC9298042; doi:10.1111/maps.13740)
Supplement: Supplementary file 2 — Table S1. Additional details about some of the irons in Table 1. [file MAPS-57-200-s008.xlsx]

## Sheet: Sheet1
Table S1. Additional details about some of the irons in Table 1
Meteorite	Note
Acuña	Slightly revised from Wasson et al. (1989)
Agua Blanca	Slightly revised from Wasson et al. (1989)
Aldama (a)	Slightly revised from Wasson et al. (1998)
al-Ghanim (iron)	Slightly revised from Wasson et al. (1998)
Allan Hills 84165	Slightly revised from Wasson et al. (1989)
Apoala	Slightly revised from Wasson (1999)
Augustinovka	Slightly revised from Wasson (1999)
Balsas	Slightly revised from Wasson et al. (1998)
Baquedano	Slightly revised from Wasson and de Bon (1998)
Bear Creek	Slightly revised from Wasson (1999)
Bella Roca	Slightly revised from Wasson (1999)
Boxhole	Slightly revised from Wasson (1999)
Buenaventura	Slightly revised from Wasson (1999)
Cape York [mean, N=7]	Partially from Wasson (1999)
Casas Grandes	Slightly revised from Wasson (1999)
Chañaral	Slightly revised from Wasson and de Bon (1998)
Chisenga	Slightly revised from Wasson et al. (1998)
Chupaderos [suite]	Slightly revised from Wasson (1999). Chupaderos [suite] here is calculated from 12 Chupaderos specimens, which turned out to be homogeneous in composition
Colton	Slightly revised from Wasson et al. (1998)
Costilla Peak	Slightly revised from Wasson (1999)
Cumpas	Slightly revised from Wasson (1999)
Dadin	Classified as "iron" in the MBDB
Dalton	Slightly revised from Wasson (1999)
Dexter	The two replicates of Dexter have slightly larger difference than those of other samples, but they do not affect the classification
Dunganville	Calculated from Wasson et al. (1989) plus another replicate
El Sampal	Slightly revised from Wasson (1999)
Fairview	Slightly revised from Wasson et al. (1989)
Felsted	Slightly revised from Wasson et al. (1998)
Floydada	Slightly revised from Wasson (1999)
Grant	Slightly revised from Wasson (1999)
Grein 005	From only one analysis
Grosvenor Mountains 17051	Classified as IAB-complex in the MBDB
Grosvenor Mountains 85201	Slightly revised from Wasson et al. (1998)
Guilford County	Slightly revised from Wasson et al. (1998)
Haig1	Haig might be part of the Henbury meteoroid
Holliday	From only one analysis. Classified as "iron" in the MBDB
Hardesty1	Slightly revised from Wasson et al. (1998). Hardesty has very low Cu, and its Au, As also seem low relative to Ir
Hidden Valley	Slightly revised from Wasson et al. (1998)
Hot Springs	Slightly revised from Wasson et al. (1998)
Ilimaes (iron)	Slightly revised from Wasson and de Bon (1998)
Ivanpah	Slightly revised from Wasson (1999)
Joe Wright Mountain	Slightly revised from Wasson (1999)
Joel's Iron	Slightly revised from Wasson and de Bon (1998)
Juncal	Slightly revised from Wasson and de Bon (1998)
Las Salinas	Slightly revised from Wasson et al. (1998) and Wasson and de Bon (1998)
Llano River1	Llano River is paired with San Angelo.
Lucky Hill	From only one analysis
Maldyak1	Cu in Maldyak may have been contaminated
Manitouwabing	Slightly revised from Wasson et al. (1998)
Merceditas	Slightly revised from Wasson and de Bon (1998)
Mount Wegener	Slightly revised from Wasson et al. (1998)
New York1	New York may be a Cape York sample (see the MBDB entry for details)
Norquín	Slightly revised from Wasson et al. (1989)
Northwest Africa 860	Data from Wasson (2011)
Northwest Africa 1430	Slightly revised from Wasson (2011)
Northwest Africa 3208	Data from Wasson (2011)
Northwest Africa 4707	Data from Wasson (2011)
Northwest Africa 47081	Northwest Africa 4708 is paried with Northwest Africa 1430
Nyaung	Slightly revised from Wasson et al. (1998)
Orange River (iron)	Data from Wasson (1999)
Owens Valley	Slightly revised from Wasson (1999)
Poscente1	Poscente is paried with Rancho Gomelia.
Pozo Almonte	Slightly revised from Wasson et al. (1998) and Wasson and de Bon (1998)
Rateldraai1	Rateldraai has 5% lower W.
Roundup	Slightly revised from Wasson et al. (1998)
Santa Apolonia	From only one analysis
Sierra Sandon	Slightly revised from Wasson and de Bon (1998)
Slaghek's Iron	Slightly revised from Wasson et al. (1998) and Wasson and de Bon (1998)
Sterlitamak	Slightly revised from Wasson et al. (1998)
Sychevka	Slightly revised from Wasson et al. (1998)
Tagounite	Data from Wasson (2011)
Tamarugal	Slightly revised from Wasson and de Bon (1998) and Wasson (1999)
Tambo Quemado	From only one analysis
Tamentit	Data from Wasson (2011)
Trenton [location unknown]	Data from Wasson (1999). "location unknown" means that the specimen was sawed from an unknown region (Wasson, 1999)
Trenton [far from FeS]	From only one analysis. "far from FeS" means that the specimen was sawed from a region far away troilite inclusions" (Wasson, 1999)
Trenton [near FeS]	Slightly revised from Wasson (1999). "near FeS" means that the specimen was sawed from a region close to troilite inclusions (Wasson 1999)
Uruachic	Slightly revised from Wasson et al. (1998)
Williston	Slightly revised from Wasson et al. (1998)
Yamato 790724	Slightly revised from Wasson et al. (1989)
York (iron)	Slightly revised from Wasson et al. (1989)
Zerhamra2	Zerhamra (IIIAB-an in the MBDB) has a typical IIIAB composition except for slightly lower Ge. Wasson (2011) also classified this meteorite as IIIAB
Delegate	Data from Wasson (2016)
Ilinskaya Stanitza	Data from Wasson (2016)
Palmas de Monte Alto	Data from Wasson (2016)
Petropavlovsk2	Classified as "ungrouped" in the MBDB. Petropavlovsk has a typical IIIAB composition but its haxonite has not been found in any other IIIAB members (Buchwald, 1975)
Puente del Zacate2	Puente del Zacate (IIIAB in the MBDB) is reclassified as IIIAB-an here because it was found to have a chondritic silicate inclusion (Olsen et al. 1996)
Treysa	Data from Wasson (2016)
Yarovoye	Data from Wasson (2016)
Elephant Moraine 920291	Elephant Moraine 92029 is not IIIAB but closely related because it has high Ga, low Co
Ilimaes (iron) [FMNH]1	The Ilimaes (iron) spcimen from FMNH is not IIIAB due to high Ga, high Ir and low Co
Uegit1	Uegit is not IIIAB becuase it has high Co, Ni and low Ga, W
Marshall County1	Marshall County is not IIIAB but IAB-ungrouped due to high Co, W, Ir and low Ni
1. Comments on the paring, classification or compositional anomaly are from personal communication with John Wasson
2. Comments on the paring, classification or compositional anomaly are from personal communication with Edward Scott
