# Supplementary material for: A revised trapped melt model for iron meteorites applied to the IIIAB group
Source: Meteorit Planet Sci. 2021 Oct 18;57(2):200–27. doi: 10.1111/maps.13740 (PMC9298042; doi:10.1111/maps.13740)
Supplement: Supplementary file 3 — Table S2. IIIAB irons analyzed at UCLA but not listed in Table 1. [file MAPS-57-200-s004.xlsx]

## Sheet: Sheet1
Table S2. IIIAB irons analyzed at UCLA but not listed in Table 1
Meteorite†	Note	Reference
Bluewater	Limited data (Ni, Ga, Ge, Ir, W) and not re-analyzed after 1986	Kracher et al. (1980), Malvin et al. (1984), Scott (1978)
Carthage	Two replicates do not agree
Hayden Creek	Limited data (Ni, Ga, Ge, Ir, W) and not re-analyzed after 1986	Scott and Wasson (1976), Scott (1978)
Jackson County	Two replicates do not agree	Scott et al. (1973)
Kifkakhsyagan	Only Cu and not re-analyzed after 1986	Malvin et al. (1984)
Kinsella	Not re-analyzed after 1986	Kracher et al. (1980), Malvin et al. (1984), Scott et al. (1977), Scott (1978)
Willamette	Re-classified as ungrouped	Rubin et al. (2015)
† Currently, another 74 IIIAB irons listed in the Meteoritical Bulletin Database have not been analyzed at UCLA.
