# Supplementary material for: A revised trapped melt model for iron meteorites applied to the IIIAB group
Source: Meteorit Planet Sci. 2021 Oct 18;57(2):200–27. doi: 10.1111/maps.13740 (PMC9298042; doi:10.1111/maps.13740)
Supplement: Supplementary file 4 — Table S3. P composition of IIIAB irons. [file MAPS-57-200-s002.xlsx]

## Sheet: Sheet1
Table S3. P composition of IIIAB irons.
Meteorite Name	P (wt%)	Reference
Angelica	0.11	Buchwald (1975)
Apoala	0.9	Doan and Goldstein (1969)
Augusta County	0.15	Buchwald (1975)
Augustinovka	0.8	Buchwald (1975)
Avoca (Western Australia)	0.3	Buchwald (1975)
Bagdad	0.12	Moore et al. (1969)
Bald Eagle	0.27	Lewis and Moore (1971)
Baquedano	0.24	Buchwald (1975)
Bear Creek	0.7	Moore et al. (1969)
Bella Roca	0.85	Moore et al. (1969)
Boxhole	0.11	Lewis and Moore (1971)
Campbellsville	0.3	Moore et al. (1969)
Caperr	0.24	Buchwald (1975)
Casas Grandes	0.15	Moore et al. (1969)
Casimiro de Abreu	0.23	Moore et al. (1969)
Charcas	0.14	Moore et al. (1969)
Chupaderos	1.2	Doan and Goldstein (1969)
Cleveland	0.4	Moore et al. (1969)
Costilla Peak	0.09	Moore et al. (1969)
Cumpas	0.18	Buchwald (1975)
Dalton	0.1	Buchwald (1975)
Davis Mountains	0.1	Buchwald (1975)
Delegate	0.5	Buchwald (1975)
Denton County	0.2	Buchwald (1975)
Drum Mountains	0.25	Buchwald (1975)
Durango	0.18	Lewis and Moore (1971)
El Capitan	0.43	Buchwald (1975)
Franceville	0.21	Moore et al. (1969)
Grant	0.8	Doan and Goldstein (1969)
Grant [Breece]	0.8	Doan and Goldstein (1969)
Gundaring	0.25	Buchwald (1975)
Haig	0.1	Buchwald (1975)
Henbury	0.09	Lewis and Moore (1971)
Ilinskaya Stanitza	0.4	Buchwald (1975)
Ivanpah	0.17	Buchwald (1975)
Joe Wright Mountain	0.47	Moore et al. (1969)
Joel's Iron	0.26	Buchwald (1975)
Juncal	0.21	Buchwald (1975)
Juromenha	0.3	Buchwald (1975)
Kenton County	0.08	Buchwald (1975)
Kenton County [Williamstown]	0.07	Moore et al. (1969)
Kouga Mountains	0.45	Buchwald (1975)
Kyancutta	0.18	Moore et al. (1969)
Lenarto	0.26	Moore et al. (1969)
Livingston (Montana)	0.09	Moore et al. (1969)
Loreto	0.12	Moore et al. (1969)
Los Reyes	0.35	Buchwald (1975)
Maldyak	0.21	Buchwald (1975)
Merceditas	0.13	Lewis and Moore (1971)
Moorumbunna	0.29	Buchwald (1975)
Morito	0.12	Lewis and Moore (1971)
Mount Edith	0.8	Doan and Goldstein (1969)
Narraburra	1	Buchwald (1975)
Nazareth (iron)	0.35	Buchwald (1975)
Norfork	0.14	Moore et al. (1969)
Norristown	0.5	Buchwald (1975)
Orange River (iron)	0.25	Moore et al. (1969)
Oroville	0.4	Buchwald (1975)
Owens Valley	0.17	Moore et al. (1969)
Picacho	0.06	Buchwald (1975)
Plymouth	0.26	Moore et al. (1969)
Puente del Zacate	0.19	Buchwald (1975)
Rancho de la Pila (1882)	0.15	Buchwald (1975)
Rateldraai	0.08	Buchwald (1975)
Roebourne	0.17	Buchwald (1975)
Roper River	0.6	Buchwald (1975)
Ruff's Mountain	0.26	Lewis and Moore (1971)
Sacramento Mountains	0.11	Moore et al. (1969)
Sam's Valley	0.86	Buchwald (1975)
Sanderson	0.59	Lewis and Moore (1971)
Savannah	0.14	Buchwald (1975)
Sierra Sandon	0.3	Buchwald (1975)
Smith's Mountain	0.7	Buchwald (1975)
Spearman	0.36	Moore et al. (1969)
Ssyromolotovo	0.15	Buchwald (1975)
Susuman	0.15	Buchwald (1975)
Tamarugal	0.28	Buchwald (1975)
Tamentit	0.21	Buchwald (1975)
Thurlow	0.5	Buchwald (1975)
Tieraco Creek	1.3	Doan and Goldstein (1969)
Tonganoxie	0.12	Moore et al. (1969)
Toubil River	0.18	Buchwald (1975)
Trenton	0.17	Lewis and Moore (1971)
Treysa	0.4	Lewis and Moore (1971)
Turtle River	0.35	Buchwald (1975)
Veliko-Nikolaevsky Priisk	0.3	Buchwald (1975)
Verkhne Udinsk	0.14	Buchwald (1975)
View Hill	0.45	Buchwald (1975)
Wabar	0.1	Buchwald (1975)
Welland	0.25	Buchwald (1975)
Wonyulgunna	0.35	Buchwald (1975)
Youanmi	0.15	Buchwald (1975)
