# Supplementary material for: A revised trapped melt model for iron meteorites applied to the IIIAB group
Source: Meteorit Planet Sci. 2021 Oct 18;57(2):200–27. doi: 10.1111/maps.13740 (PMC9298042; doi:10.1111/maps.13740)
Supplement: Supplementary file 5 — Table S4. Cape York Compositions. [file MAPS-57-200-s007.xlsx]

## Sheet: Sheet1
Table S4. Cape York Compositions
Meteorite	Cr	Co	Ni	Cu	Ga	Ge	As	Ru	Sb	W	Re	Os	Ir	Pt	Au
	µg/g	mg/g	mg/g	µg/g	µg/g	µg/g	µg/g	µg/g	ng/g	µg/g	ng/g	µg/g	µg/g	µg/g	µg/g
Agpalilik [A1]	39.3333	5.23852	83.521	166.871	19.9317	<50	7.94986	7.7	<100	0.960806	284.571	4.4	2.71752	9.78333	0.984179
Agpalilik [A2]	16	5.11	85.4	150	20.1	<50	7.55		<150	0.9	255		2.98	8.7	0.971
Agpalilik [A4]		5.13	82.8	161.667	19.7667		7.73667			1.075	302.333		2.68333		0.966333
Agpalilik [A6]		5.14	83.6	162	19.5		7.98			0.9565	308.5		2.69		0.9715
Agpalilik [A81]		5.1	82.2	167.85	19.605		7.505			0.9675	265.5		2.67		0.9885
Agpalilik [B1]		5.115	84.65	175.4	19.525		7.435			0.9935	252		2.6465		0.9835
Agpalilik [B3]	47	5.11	82.9	174.1	19.555		7.36			1.0105	257.5		2.6765		0.9765
Agpalilik [B5]		5.145	83.45	180.5	21.1		7.93			1.096	304.5		2.74		0.9615
Agpalilik [B7]	381	5.105	80.75	156.6	20.245		7.6			0.956	253		2.6935		0.9695
Agpalilik [C3]		5.17	83.75	190.5	19.7		7.775			0.530755	324		2.675		0.9685
Agpalilik [C7]	66	5.125	83	182.75	19.725		7.565			0.927	264		2.595		0.971
Agpalilik [C9]		5.175	85.5	196.5	19.6		7.79			1.004	245		2.575		0.966
Agpalilik [D1]	408	5.11	82.3	173	20.3	<60	7.32	8.4	<150	0.85	262	2.4	3.11	9.6	0.9
Agpalilik [D3]	355	5.04	87	179	21.3	<60	7.65	7.9	<150	0.93	268	2.2	3.06	10.5	0.916
Agpalilik [D5]	71	5.1	81	184	19.6	<60	6.97	7.6	<150	0.83	267	2.3	3.02	8.9	0.919
Agpalilik [D7]	44	5.13	85.9	194	19.8	<60	7.18	7.7	<150	0.87	201	2.1	2.64	9.9	0.941
Agpalilik [D8]	14	5.14	81.4	192	19.8	<60	6.92	7.1	<150	0.82	222	2.3	2.91	10.5	0.936
Agpalilik [D10]	15	5.11	87.3	185	19.1	<60	6.82	7.4	<150	0.77	233	2	2.88	9.2	0.937
Agpalilik [D12]	19	5.05	88.8	190	19.9	<60	7.3	7.9	<150	0.81	215	2.3	2.85	10.7	0.956
Agpalilik [D14]	109	5.09	87.1	168	18.9	<60	6.77	8.5	<150	0.82	272	2.4	2.91	8.1	0.947
Agpalilik [D33]		5.15417	82.3	189	19.6833		7.72333			1.00333	299.417		2.59833		0.937917
Agpalilik [D35]	106	5.13	85.3	186	20.3	<50	7.23		<150	0.88	278		3.03	10.3	0.932
Agpalilik [D37]		5.15	82.55	194	19.35		7.48			1.0135	326.5		2.67		0.945
Agpalilik [mean, N=23]	120.738	5.12468	84.0205	178.206	19.8429	<50	7.45825	7.8	<150	0.91193	267.818	2.48889	2.78351	9.65303	0.954127
Agpalilik [STD]	144.862	0.040751	2.17749	13.1217	0.547289		0.354643	0.44441		0.120633	33.0797	0.728774	0.16772	0.84396	0.0237486
Ahnighito [East]	82	4.97	76.9	169	19.6	32.9	5.37		66	1.18	468		5.63	12.8	0.585
Ahnighito [West]	36	5	74.9	166	19.3	<50	4.91		<100	1.14	464		5.52	13	0.578
Ahnighito [mean, N=2]	59	4.985	75.9	167.5	19.45	32.9	5.14		66	1.16	466		5.575	12.9	0.5815
Ahnighito [STD]	32.5269	0.0212132	1.41421	2.12132	0.212132		0.325269			0.0282843	2.82843		0.0777817	0.141421	0.00494975
Dog	19	5.04	78.8	162	19.3	36.3	5.31			1.08	457		5.21	11.9	0.718
Tunorput*	80	5.1	74.2	156	19.8	<50	5.47		<100	1.07	405		4.4	12.3	0.668
Thule†	18	5.08	88.5	187	20.8	<60	8.26	8.5	<150	0.79	302	2.2	2.96	9.4	1
Savik [1]	115	5	77.2	174	19.8	35.7	4.32		<100	1.19	507		5.72	13.1	0.566
Savik [2]		4.98	75	177	18.9	36	4.11			1.29	510		5.11		0.566
Savik [3]	98	4.99	75.4	169	18	<60	3.64	10.8	<150	1.1	457	4.8	5.72	13.1	0.547
Savik [mean, N=3]	106.5	4.99	75.8667	173.333	18.9	35.85	4.02333	10.8	<100	1.19333	491.333	4.8	5.51667	13.1	0.559667
Savik [STD]	12.0208	0.01	1.17189	4.04145	0.9	0.212132	0.348186			0.0950438	29.7714		0.352184	0	0.0109697
Woman	43	5.02	79.7	167	19.6	38.6	5.26		44.7	1.09	455		5.24	12.3	0.666
Cape York [mean, N=7]	63.7483	5.04853	79.5696	170.148	19.6704	35.9125	5.84594	9.03333	55.35	1.04218	406.307	3.16296	4.52645	11.6504	0.735328
Cape York [STD]	40.5956	0.0544475	5.10199	10.3485	0.592564	2.34179	1.47306	1.5695	15.0614	0.142466	87.3635	1.42506	1.19471	1.50681	0.174205
† Thule is listed as a separate iron meteorite in the Meteoritical Bulletin Database, while according to Esbensen et al. (1982) Thule is thought to be Cape York.
* Discussed in Buchwald (1987)
